# Supplementary material for: Preseason Screening Tests and Physical Assessments as Predictors of Injury in Handball Players: A Systematic Review
Source: Sports (Basel). 2026 Jun 5;14(6):234. doi: 10.3390/sports14060234 (PMC13306686; doi:10.3390/sports14060234)
Supplement: Supplementary file 1 [file sports-14-00234-s001.zip]

Archive with 3 entries (2 files):
- sports-4261748-supplementary/
- sports-4261748-supplementary/PRISMA 2020 checklist Complete.pdf
- sports-4261748-supplementary/Supplementary File 1.pdf
